# Supplementary material for: Interleukin (IL)-25 suppresses IL-22-induced osteoclastogenesis in rheumatoid arthritis via STAT3 and p38 MAPK/IκBα pathway
Source: Arthritis Res Ther. 2020 Sep 23;22:222. doi: 10.1186/s13075-020-02315-8 (PMC7517649; doi:10.1186/s13075-020-02315-8)
Supplement: Supplementary file 8 — Additional file 8: Supplementary Figure 7-1. Effects of IL-25 stimulation without IL-22 on RA synovial fibroblasts (A) Immunoblotting of p-stat3, stat3, p-P38, P38, p-IκB-α, IκB-α, and beta-actin in the RA synovial fibroblasts with IL-25 single stimulation (10, 50, 100 ng/ml) for 4 hrs. (B) Data were normalized to beta actin and reported in relative expression units. Bars show the mean ± SEM of 3 independent experiments. *P < 0.05, **P < 0.01, and ***P < 0.001. Supplementary Figure 7-2 to 5. Raw western blot data (IL-25 single stimulation on RA synovial fibroblast). [file 13075_2020_2315_MOESM8_ESM.zip]

Archive with 5 entries (5 files):
- Additional file 8-1.tif
- Additional file 8-2.tif
- Additional file 8-3.tif
- Additional file 8-4.tif
- Additional file 8-5.tif
