# Supplementary material for: Interleukin (IL)-25 suppresses IL-22-induced osteoclastogenesis in rheumatoid arthritis via STAT3 and p38 MAPK/IκBα pathway
Source: Arthritis Res Ther. 2020 Sep 23;22:222. doi: 10.1186/s13075-020-02315-8 (PMC7517649; doi:10.1186/s13075-020-02315-8)
Supplement: Supplementary file 9 — Additional file 9: Supplementary Figure 8. Raw western blot data of Fig. 4 (IL-25 pre-treatment with IL-22 stimulation on PBMC). [file 13075_2020_2315_MOESM9_ESM.zip]

Archive with 4 entries (4 files):
- Additional file 9-1.tif
- Additional file 9-2.tif
- Additional file 9-3.tif
- Additional file 9-4.tif
